# Supplementary material for: Association between Severity of Freezing of Gait and Turning Characteristics in People with Parkinson’s Disease
Source: Int J Environ Res Public Health. 2022 Sep 25;19(19):12131. doi: 10.3390/ijerph191912131 (PMC9564463; doi:10.3390/ijerph191912131)
Supplement: Supplementary file 1 [file ijerph-19-12131-s001.zip]

Archive with 1 entries (1 files):
- ijerph-1899681-supplementary.pdf
